# Supplementary material for: Long-term artificial selection of Hanwoo (Korean) cattle left genetic signatures for the breeding traits and has altered the genomic structure
Source: Sci Rep. 2022 Apr 19;12:6438. doi: 10.1038/s41598-022-09425-0 (PMC9018707; doi:10.1038/s41598-022-09425-0)
Supplement: Supplementary file 13 — Supplementary Tables. [file 41598_2022_9425_MOESM13_ESM.xlsx]

## Sheet: Table S1
Table S1. GWAS results for KPN population
Trait	Chromosome	SNP	Position	Allele1	Allele2	Freq	b	se	p
CWT	6	Hapmap34991-BES10_Contig387_829	46481458	A	C	0.198	4.60654	0.935397	8.44943e-07
CWT	14	ARS-BFGL-NGS-19893	15519654	A	G	0.069	9.55187	1.65317	7.56294e-09
CWT	14	ARS-BFGL-BAC-14014	17587065	G	A	0.26	4.39617	0.890146	7.86422e-07
CWT	14	UA-IFASA-9744	18832428	A	G	0.146	6.9837	1.10743	2.85916e-10
CWT	14	UA-IFASA-6459	19488209	A	C	0.205	5.60416	0.979826	1.06808e-08
CWT	14	ARS-BFGL-NGS-54787	20606100	G	A	0.155	6.18558	1.1082	2.38281e-08
CWT	14	ARS-BFGL-NGS-112623	20635979	A	G	0.08	12.379	1.55394	1.63611e-15
CWT	14	ARS-BFGL-NGS-90302	20759946	A	G	0.133	7.18742	1.16187	6.16765e-10
CWT	14	ARS-BFGL-NGS-28234	21343649	A	G	0.084	12.7615	1.54661	1.56767e-16
CWT	14	ARS-BFGL-NGS-17207	21365494	G	A	0.155	6.0324	1.11029	5.53577e-08
CWT	14	Hapmap41993-BTA-86407	21790724	G	A	0.308	4.78707	0.866402	3.29054e-08
CWT	14	ARS-BFGL-NGS-94777	21821834	G	A	0.238	4.51041	0.929555	1.22085e-06
CWT	14	Hapmap54398-rs29020900	21870878	A	G	0.213	5.22252	0.977579	9.17746e-08
CWT	14	Hapmap41372-BTA-86411	21997828	G	A	0.084	12.5801	1.54535	3.93305e-16
CWT	14	Hapmap40705-BTA-28727	22189056	G	A	0.093	12.0047	1.46569	2.60268e-16
CWT	14	ARS-BFGL-BAC-8052	23893220	A	G	0.083	12.5177	1.50691	9.82388e-17
CWT	14	ARS-BFGL-NGS-97821	23946436	A	G	0.11	10.1635	1.30654	7.31386e-15
CWT	14	BTB-01530836	24573257	G	A	0.471	4.02918	0.790415	3.44067e-07
CWT	14	Hapmap46986-BTA-34282	25307116	A	G	0.289	5.50584	0.902162	1.04138e-09
CWT	14	BTB-01143619	26196375	G	A	0.11	10.8517	1.28669	3.34541e-17
CWT	14	BTB-01143580	26264142	A	G	0.1	12.0426	1.35892	7.86801e-19
CWT	14	Hapmap32434-BTC-011497	26473490	A	G	0.2	5.85785	1.04941	2.37726e-08
CWT	14	Hapmap30932-BTC-011225	26766010	A	G	0.106	12.3912	1.34423	3.02461e-20
CWT	14	Hapmap25761-BTC-065280	26949215	G	A	0.336	4.45581	0.864202	2.52307e-07
CWT	14	BTB-01280026	27035971	G	A	0.124	10.8802	1.24929	3.06181e-18
CWT	14	Hapmap27934-BTC-065223	27155254	G	A	0.105	12.537	1.34472	1.12963e-20
CWT	14	Hapmap23255-BTC-073028	27231200	A	C	0.194	5.33093	1.03921	2.90045e-07
CWT	14	Hapmap27112-BTC-063342	27271835	A	G	0.089	11.5389	1.42123	4.70314e-16
CWT	14	Hapmap24414-BTC-073009	27321716	A	C	0.109	9.78451	1.27978	2.08162e-14
CWT	14	Hapmap33173-BTC-073249	27896353	A	G	0.151	5.54	1.07697	2.68868e-07
CWT	14	UA-IFASA-8554	28381520	C	A	0.088	10.2596	1.3961	2.00045e-13
CWT	14	Hapmap42187-BTA-34463	29856945	A	G	0.086	8.65904	1.42546	1.24328e-09
CWT	14	Hapmap59709-rs29021868	31014368	A	G	0.16	7.8934	1.0947	5.57165e-13
CWT	14	ARS-BFGL-NGS-93878	31219729	A	G	0.082	10.9741	1.44744	3.40854e-14
CWT	14	Hapmap50960-BTA-43399	31322421	A	G	0.088	10.2743	1.40892	3.04653e-13
CWT	14	UA-IFASA-6771	32153693	A	G	0.112	9.11724	1.28685	1.39133e-12
CWT	14	ARS-BFGL-NGS-70865	32175300	A	G	0.111	10.0474	1.31003	1.72508e-14
CWT	14	BTB-01689254	32569930	A	G	0.228	5.60598	0.964029	6.05752e-09
CWT	14	ARS-BFGL-BAC-8496	32663649	G	A	0.106	10.4417	1.3534	1.20784e-14
CWT	14	BTB-00564066	32815637	G	A	0.264	4.614	0.936498	8.35618e-07
CWT	14	ARS-BFGL-NGS-6936	34148235	A	G	0.097	11.4862	1.34346	1.23428e-17
CWT	14	BTB-00565099	39152496	A	G	0.068	10.8303	1.60789	1.63108e-11
CWT	14	ARS-BFGL-BAC-22573	40684301	G	A	0.124	7.64962	1.24452	7.9139e-10
CWT	14	ARS-BFGL-BAC-21447	43899216	A	G	0.329	4.36134	0.860326	3.99059e-07
CWT	14	ARS-BFGL-BAC-17010	44962156	C	A	0.147	6.31873	1.13506	2.59368e-08
EMA	3	BTB-00132114	63986613	C	A	0.074	1.39325	0.272615	3.2098e-07
EMA	14	UA-IFASA-9744	18832428	A	G	0.146	1.09837	0.191504	9.7223e-09
EMA	14	ARS-BFGL-NGS-54787	20606100	G	A	0.155	0.962285	0.191639	5.13135e-07
EMA	14	ARS-BFGL-NGS-112623	20635979	A	G	0.08	1.52064	0.268729	1.52588e-08
EMA	14	ARS-BFGL-NGS-28234	21343649	A	G	0.084	1.54363	0.267436	7.83615e-09
EMA	14	Hapmap41372-BTA-86411	21997828	G	A	0.084	1.53118	0.267221	1.0042e-08
EMA	14	Hapmap40705-BTA-28727	22189056	G	A	0.093	1.41886	0.253458	2.16847e-08
EMA	14	ARS-BFGL-BAC-8052	23893220	A	G	0.083	1.5109	0.260583	6.70527e-09
EMA	14	ARS-BFGL-NGS-97821	23946436	A	G	0.11	1.34248	0.225931	2.81557e-09
EMA	14	Hapmap46986-BTA-34282	25307116	A	G	0.289	0.77872	0.156008	5.98962e-07
EMA	14	BTB-01143619	26196375	G	A	0.11	1.45583	0.222491	6.01769e-11
EMA	14	BTB-01143580	26264142	A	G	0.1	1.60587	0.234985	8.26339e-12
EMA	14	Hapmap30932-BTC-011225	26766010	A	G	0.106	1.60598	0.232459	4.89303e-12
EMA	14	UA-IFASA-7902	26800529	A	G	0.289	0.771737	0.151552	3.53886e-07
EMA	14	Hapmap31672-BTC-065429	26836013	A	G	0.289	0.768978	0.150515	3.23904e-07
EMA	14	BTB-01280026	27035971	G	A	0.124	1.318	0.216038	1.0555e-09
EMA	14	Hapmap27934-BTC-065223	27155254	G	A	0.105	1.59725	0.232543	6.48176e-12
EMA	14	Hapmap27112-BTC-063342	27271835	A	G	0.089	1.48809	0.245768	1.40528e-09
EMA	14	Hapmap24414-BTC-073009	27321716	A	C	0.109	1.32176	0.221318	2.3405e-09
EMA	14	UA-IFASA-8554	28381520	C	A	0.088	1.38087	0.241424	1.06716e-08
EMA	14	Hapmap59709-rs29021868	31014368	A	G	0.16	1.05465	0.189311	2.53241e-08
EMA	14	ARS-BFGL-NGS-93878	31219729	A	G	0.082	1.48369	0.250307	3.07652e-09
EMA	14	Hapmap50960-BTA-43399	31322421	A	G	0.088	1.30585	0.24364	8.33269e-08
EMA	14	UA-IFASA-6771	32153693	A	G	0.112	1.2908	0.222527	6.60495e-09
EMA	14	ARS-BFGL-NGS-70865	32175300	A	G	0.111	1.47795	0.226534	6.83845e-11
EMA	14	ARS-BFGL-BAC-8496	32663649	G	A	0.106	1.31092	0.234038	2.12728e-08
EMA	14	ARS-BFGL-NGS-6936	34148235	A	G	0.097	1.46575	0.232314	2.80244e-10
EMA	14	BTB-00565099	39152496	A	G	0.068	1.38399	0.278053	6.44299e-07
EMA	14	ARS-BFGL-BAC-22573	40684301	G	A	0.124	1.15636	0.215209	7.7342e-08
EMA	14	ARS-BFGL-BAC-17010	44962156	C	A	0.147	0.955657	0.196273	1.12158e-06
MS	8	Hapmap60281-rs29010321	68689710	G	A	0.043	0.291505	0.0591329	8.23739e-07
MS	21	Hapmap58285-rs29022862	13633071	G	A	0.457	-0.124462	0.0252481	8.24175e-07
CWT: carcass weight, EMA: eye muscle area, MS: marbling score

## Sheet: Table S2
Table S2. KEGG pathway results for BTA13
GO_ID	GO_Term	Term P-Value	Associated Gene
KEGG:04970	Salivary secretion	0.00124806	[CALML5, CST3]
KEGG:04922	Glucagon signaling pathway	0.00138052	[CALML5, PYGB]
KEGG:04910	Insulin signaling pathway	0.00274789	[CALML5, PYGB]
KEGG:04950	Maturity onset diabetes of the young	0.0152866	[FOXA2]
KEGG:04744	Phototransduction	0.0164547	[CALML5]
KEGG:00640	Propanoate metabolism	0.0182048	[ACSS1]
KEGG:00500	Starch and sucrose metabolism	0.0193702	[PYGB]
KEGG:00620	Pyruvate metabolism	0.0222787	[ACSS1]
KEGG:04213	Longevity regulating pathway	0.0378655	[FOXA2]
KEGG:00010	Glycolysis / Gluconeogenesis	0.0378655	[ACSS1]
KEGG:04924	Renin secretion	0.0395851	[CALML5]
KEGG:05031	Amphetamine addiction	0.0395851	[CALML5]
KEGG:04720	Long-term potentiation	0.0401577	[CALML5]
KEGG:04971	Gastric acid secretion	0.0430167	[CALML5]
KEGG:05214	Glioma	0.0430167	[CALML5]
KEGG:05133	Pertussis	0.0452991	[CALML5]
KEGG:04912	GnRH signaling pathway	0.0538191	[CALML5]
KEGG:04925	Aldosterone synthesis and secretion	0.0555158	[CALML5]
KEGG:04713	Circadian entrainment	0.0577742	[CALML5]
KEGG:04915	Estrogen signaling pathway	0.0577742	[CALML5]
KEGG:04070	Phosphatidylinositol signaling system	0.0583382	[CALML5]
KEGG:04750	Inflammatory mediator regulation of TRP channels	0.0594652	[CALML5]
KEGG:04916	Melanogenesis	0.0594652	[CALML5]
KEGG:04931	Insulin resistance	0.0645237	[PYGB]
KEGG:04114	Oocyte meiosis	0.0690018	[CALML5]
KEGG:04722	Neurotrophin signaling pathway	0.0712344	[CALML5]
KEGG:04270	Vascular smooth muscle contraction	0.0734627	[CALML5]
KEGG:04728	Dopaminergic synapse	0.0767971	[CALML5]
KEGG:04371	Apelin signaling pathway	0.0812282	[CALML5]
KEGG:04261	Adrenergic signaling in cardiomyocytes	0.0828854	[CALML5]
KEGG:05418	Fluid shear stress and atherosclerosis	0.0834373	[CALML5]
KEGG:04921	Oxytocin signaling pathway	0.0878428	[CALML5]
KEGG:04022	cGMP-PKG signaling pathway	0.0944192	[CALML5]
KEGG:04218	Cellular senescence	0.0976932	[CALML5]
KEGG:04217	Necroptosis	0.103129	[PYGB]
KEGG:05010	Alzheimer's disease	0.103671	[CALML5]
KEGG:04020	Calcium signaling pathway	0.109617	[CALML5]
KEGG:05152	Tuberculosis	0.117674	[CALML5]
KEGG:04015	Rap1 signaling pathway	0.121947	[CALML5]
KEGG:05167	Kaposi's sarcoma-associated herpesvirus infection	0.121947	[CALML5]
KEGG:04024	cAMP signaling pathway	0.12248	[CALML5]
KEGG:05034	Alcoholism	0.130973	[CALML5]
KEGG:04014	Ras signaling pathway	0.140973	[CALML5]
KEGG:05200	Pathways in cancer	0.28614	[CALML5]
KEGG:04740	Olfactory transduction	0.549209	[CALML5]

## Sheet: Table S3
Table S3. KEGG pathway results for BTA14
GO_ID	GO_Term	Term P-Value	Associated Gene
KEGG:04110	Cell cycle	0.0135937	[MCM4, PRKDC]
KEGG:00920	Sulfur metabolism	0.0169119	[IMPAD1]
KEGG:03450	Non-homologous end-joining	0.0183093	[PRKDC]
KEGG:03030	DNA replication	0.0513061	[MCM4]
KEGG:00790	Folate biosynthesis	0.0580512	[GGH]
KEGG:04730	Long-term depression	0.081971	[LYN]
KEGG:04520	Adherens junction	0.0937209	[SNAI2]
KEGG:04664	Fc epsilon RI signaling pathway	0.0988987	[LYN]
KEGG:00562	Inositol phosphate metabolism	0.101477	[IMPAD1]
KEGG:04662	B cell receptor signaling pathway	0.106615	[LYN]
KEGG:04666	Fc gamma R-mediated phagocytosis	0.121865	[LYN]
KEGG:04211	Longevity regulating pathway	0.123125	[RB1CC1]
KEGG:04914	Progesterone-mediated oocyte maturation	0.124383	[MOS]
KEGG:04070	Phosphatidylinositol signaling system	0.134391	[IMPAD1]
KEGG:04064	NF-kappa B signaling pathway	0.134391	[LYN]
KEGG:04114	Oocyte meiosis	0.15774	[MOS]
KEGG:04611	Platelet activation	0.15774	[LYN]
KEGG:04152	AMPK signaling pathway	0.166196	[RAB2A]
KEGG:04140	Autophagy	0.175764	[RB1CC1]
KEGG:04310	Wnt signaling pathway	0.192267	[SOX17]
KEGG:04390	Hippo signaling pathway	0.198087	[SNAI2]
KEGG:03013	RNA transport	0.218723	[TGS1]
KEGG:04062	Chemokine signaling pathway	0.237763	[LYN]
KEGG:05202	Transcriptional misregulation in cancer	0.243282	[H3F3C]
KEGG:05322	Systemic lupus erythematosus	0.245479	[H3F3C]
KEGG:05169	Epstein-Barr virus infection	0.259619	[LYN]
KEGG:04810	Regulation of actin cytoskeleton	0.263921	[MOS]
KEGG:05167	Kaposi's sarcoma-associated herpesvirus infection	0.2682	[LYN]
KEGG:05034	Alcoholism	0.286131	[H3F3C]
KEGG:05203	Viral carcinogenesis	0.308739	[LYN]

## Sheet: Table S4
Table S4. List of significant single-nucleotide polymorphisms (SNPs) from the integrated haplotype score (iHS) results by threshold 3 in KPN Hanwoo group
SNP ID	CHR	POSITION	iHS	-LOG10(p-value)
Hapmap41782-BTA-16216	1	16362952	-3.58112	3.46582
ARS-BFGL-NGS-101348	1	29891922	3.37924	3.13855
ARS-BFGL-NGS-104377	1	54168290	3.66823	3.61219
BTB-01702174	1	83810343	-3.29845	3.01224
ARS-BFGL-NGS-4047	1	84000147	-3.79823	3.83644
BTB-01922537	1	113989375	3.5951	3.4891
BTB-01305554	1	137839737	3.40719	3.18286
ARS-BFGL-NGS-46839	2	3746325	-3.43114	3.22109
BTA-30375-no-rs	2	29146848	3.41403	3.19375
ARS-BFGL-BAC-33265	2	30920054	3.32363	3.05133
ARS-BFGL-BAC-30629	2	34124065	3.41457	3.19461
Hapmap25231-BTA-120294	2	70281289	-3.39104	3.15721
BTB-01062977	2	75820184	-3.29882	3.01282
UA-IFASA-4619	2	75889261	-3.53256	3.38556
BTB-00102663	2	77149579	-3.53603	3.39127
BTA-114129-no-rs	2	83559979	-4.18954	4.55358
Hapmap44321-BTA-96862	3	47547714	-3.607	3.50897
BTB-02035389	4	56793643	3.43948	3.23446
BTA-71107-no-rs	4	68429731	-3.33733	3.0727
BTA-22393-no-rs	4	77895425	-3.60345	3.50304
ARS-BFGL-NGS-3908	4	112692746	-3.93917	4.08745
BTB-01739441	5	10500596	3.292	3.00227
ARS-BFGL-NGS-44205	5	16866061	-3.34956	3.09184
ARS-BFGL-NGS-18089	5	78335335	-3.50852	3.3462
ARS-BFGL-NGS-101848	5	108079565	-3.54301	3.40276
BTB-01827197	6	9630729	-3.64352	3.57035
BTB-01879337	6	9682870	3.91704	4.04749
Hapmap54751-rs29013947	6	18051873	3.57703	3.45903
BTA-05242-no-rs	6	79502698	-3.7601	3.76994
ARS-BFGL-NGS-45558	6	79620230	-3.55431	3.4214
ARS-BFGL-NGS-108246	6	79645304	-3.55431	3.4214
Hapmap27308-BTC-043338	6	80755066	-4.1862	4.5472
BTB-01385449	9	2405555	-3.39133	3.15768
BTB-01575618	9	27738203	-3.62365	3.53689
BTB-00389315	9	34805943	-3.674	3.622
BTA-83895-no-rs	9	59447223	-3.54207	3.40121
BTB-01752977	9	63468566	-3.54782	3.41068
ARS-BFGL-NGS-92069	10	15485034	-4.25985	4.68917
BTB-00414172	10	26762165	4.0358	4.26427
ARS-BFGL-NGS-31425	10	37906079	3.45871	3.26538
ARS-BFGL-NGS-90359	10	44773979	-3.30495	3.02231
Hapmap43418-BTA-96915	10	64027610	-3.38111	3.1415
Hapmap52230-rs29018814	11	1391662	4.28356	4.73535
ARS-BFGL-NGS-15781	13	24829587	3.52429	3.37199
Hapmap32792-BTA-128187	13	25269906	3.33183	3.06411
Hapmap25007-BTA-109433	13	25491764	-3.43465	3.22671
Hapmap43736-BTA-98788	13	26409781	-4.16243	4.50187
ARS-BFGL-NGS-15563	13	28379429	3.29235	3.00282
BTA-32199-no-rs	13	30244640	4.28136	4.73106
ARS-BFGL-BAC-11942	13	31493878	-3.54491	3.40589
BTB-01447256	13	33871943	-4.43048	5.02676
BTA-54181-no-rs	13	34205665	-4.60148	5.37728
BTB-01342926	13	35005345	-5.69901	7.91898
BTA-32337-no-rs	13	36785616	-5.52094	7.47213
ARS-BFGL-NGS-31451	13	36860247	-4.2745	4.71769
ARS-BFGL-NGS-24450	13	37451224	-3.4733	3.28896
ARS-BFGL-NGS-103989	13	37861193	-5.57775	7.61323
ARS-BFGL-NGS-65199	13	39528648	6.93624	11.395
Hapmap50934-BTA-32439	13	40080019	-6.16013	9.13855
ARS-BFGL-NGS-44116	13	40144384	3.34069	3.07794
ARS-BFGL-NGS-22137	13	40943586	-5.68547	7.88455
ARS-BFGL-NGS-101382	13	41018688	3.95226	4.11116
ARS-BFGL-NGS-102025	13	41164136	-5.42101	7.22721
ARS-BFGL-NGS-13176	13	41383107	-5.17046	6.63167
Hapmap47567-BTA-32536	13	41433750	-5.14308	6.5682
Hapmap58859-rs29023610	13	41467021	-5.14239	6.5666
BTA-32538-no-rs	13	41504180	-6.07002	8.89316
ARS-BFGL-NGS-109376	13	41583153	-4.47367	5.11415
ARS-BFGL-NGS-14104	13	41826984	-7.63993	13.6623
Hapmap47569-BTA-32680	13	41903762	4.85328	5.91565
BTB-00523176	13	41935549	6.01884	8.7553
ARS-BFGL-NGS-100409	13	42741708	-6.89816	11.2783
Hapmap23870-BTA-128381	13	43052440	-3.63415	3.55456
BTB-01255226	13	43646416	-4.66879	5.51858
ARS-BFGL-NGS-5872	13	43873873	-3.69088	3.65076
BTB-01254653	13	44040542	-6.67223	10.5987
ARS-BFGL-NGS-23974	13	44131206	3.52077	3.36623
ARS-BFGL-NGS-3126	13	44736057	3.81346	3.86318
ARS-BFGL-NGS-23830	13	44978611	-5.38864	7.14879
ARS-BFGL-NGS-18246	13	45034339	-6.54452	10.2241
BTB-01837504	13	45291732	-4.47997	5.12694
BTB-01446083	13	45543683	-4.31859	4.80403
BTA-73938-no-rs	13	45697341	-5.12122	6.51775
ARS-BFGL-NGS-35887	13	46089659	-5.98869	8.67462
ARS-BFGL-NGS-84799	13	47725601	-5.73853	8.01998
ARS-BFGL-NGS-35327	13	48120211	-5.23023	6.77134
BTA-115847-no-rs	13	48456319	5.67416	7.85582
ARS-BFGL-NGS-35859	13	52247494	5.04733	6.3487
ARS-BFGL-NGS-21294	13	52480216	-5.26787	6.86007
Hapmap47571-BTA-32877	13	52623427	-5.91015	8.46624
ARS-BFGL-NGS-19155	13	53797701	4.52582	5.22067
ARS-BFGL-NGS-82210	13	53871753	4.96224	6.15685
ARS-BFGL-NGS-33209	13	54192189	-4.96239	6.15719
Hapmap30591-BTA-159623	13	54331883	4.35644	4.87878
ARS-BFGL-NGS-104967	13	55149168	5.31039	6.96102
ARS-BFGL-NGS-5166	13	55346786	-4.44346	5.05294
Hapmap38200-BTA-120950	13	55687392	-5.8178	8.22457
BTB-00530343	13	55717888	-4.24565	4.66163
BTA-32981-no-rs	13	55819574	5.53059	7.496
ARS-BFGL-NGS-11441	13	56609489	-4.41141	4.98844
BTB-00531553	13	56686955	-4.42713	5.02002
Hapmap26375-BTA-128510	13	56856341	-4.79383	5.78615
BTB-00531090	13	57449072	-6.27641	9.46033
BTA-33000-no-rs	13	57558958	3.6076	3.50998
Hapmap49963-BTA-33040	13	57962862	-3.893	4.00431
Hapmap58840-rs29018856	13	57988686	-5.2866	6.90445
Hapmap25770-BTC-068957	14	11108214	-3.3594	3.10729
ARS-BFGL-NGS-64738	14	14515414	-3.32183	3.04853
BTB-00553641	14	16670887	3.58729	3.47608
UA-IFASA-9744	14	17233811	-3.73454	3.72571
UA-IFASA-6459	14	17877847	-5.76658	8.09207
ARS-BFGL-NGS-37279	14	19491067	-3.73566	3.72764
Hapmap54398-rs29020900	14	20233724	-3.77408	3.79425
ARS-BFGL-NGS-97821	14	22291692	-3.36614	3.11789
BTB-01143619	14	24512384	-3.42722	3.21481
BTB-01143580	14	24580144	-3.43302	3.2241
Hapmap32434-BTC-011497	14	24790463	-4.90353	6.02627
Hapmap30932-BTC-011225	14	25082860	-3.80637	3.85071
UA-IFASA-7902	14	25117380	3.60964	3.5134
Hapmap31672-BTC-065429	14	25152867	3.6911	3.65115
BTB-01280026	14	25354206	-4.3127	4.79244
Hapmap27934-BTC-065223	14	25472332	-3.80518	3.84862
Hapmap23255-BTC-073028	14	25548295	-4.49254	5.15256
Hapmap27112-BTC-063342	14	25588989	-4.06255	4.31391
Hapmap32503-BTC-063356	14	25613807	-3.81009	3.85724
Hapmap24414-BTC-073009	14	25638854	-3.55664	3.42525
Hapmap33173-BTC-073249	14	26212648	-5.10535	6.48124
UA-IFASA-8554	14	26691608	-4.06424	4.31705
Hapmap42187-BTA-34463	14	28167750	-3.30174	3.01733
Hapmap32033-BTA-129075	14	28205064	-3.30754	3.02632
ARS-BFGL-NGS-2627	14	28295146	-3.3201	3.04584
Hapmap59709-rs29021868	14	29321450	-3.67278	3.61991
Hapmap50960-BTA-43399	14	29628368	-3.66785	3.61155
UA-IFASA-6771	14	30458359	3.87664	3.97506
ARS-BFGL-NGS-70865	14	30479967	-3.53992	3.39766
BTB-01689254	14	30560173	-3.57495	3.45557
ARS-BFGL-BAC-8496	14	30651348	-3.79565	3.83193
BTB-00564066	14	30803553	3.42192	3.20634
ARS-BFGL-NGS-6936	14	32085309	-3.68221	3.63597
UA-IFASA-6678	14	32622335	-3.39477	3.16313
ARS-BFGL-NGS-36094	14	35751572	-3.54684	3.40907
Hapmap51382-BTA-107906	14	35928099	-3.33528	3.06949
ARS-BFGL-BAC-22573	14	38549650	3.69132	3.65152
ARS-BFGL-BAC-17010	14	42805270	-3.79179	3.82516
UA-IFASA-8766	14	42871327	-4.51282	5.19401
ARS-BFGL-NGS-10128	15	11784408	-3.44959	3.2507
Hapmap49975-BTA-37023	15	50627686	3.86391	3.9524
BTA-24867-no-rs	16	9824839	3.69476	3.6574
BTB-01963792	17	14813353	4.15814	4.4937
ARS-BFGL-NGS-3853	18	10778069	3.38382	3.14578
ARS-BFGL-NGS-103634	18	14140446	3.40233	3.17514
BTA-97570-no-rs	18	16605332	-3.66697	3.61006
ARS-BFGL-NGS-98832	18	35406541	3.34903	3.09101
BTB-00806412	21	18041760	-3.41179	3.19019
ARS-BFGL-BAC-33343	21	19448733	-5.24511	6.80636
ARS-BFGL-NGS-30365	21	22243017	-3.45565	3.26045
BTA-51971-no-rs	21	26209790	-3.74624	3.74592
Hapmap44324-BTA-97029	21	42885974	-3.32971	3.0608
ARS-BFGL-NGS-37945	21	47433758	-3.86816	3.95994
BTB-01480455	21	47470858	-4.10801	4.39893
BTA-96927-no-rs	21	48062786	-3.75238	3.75656
BTA-28244-no-rs	21	52254984	3.88408	3.98835
BTA-92844-no-rs	22	24059969	-3.32507	3.05356
ARS-BFGL-BAC-44783	24	40543846	-3.87125	3.96545
ARS-BFGL-NGS-81391	28	16716613	3.9119	4.03823
BTB-00981789	28	24599075	-4.56979	5.31139
ARS-BFGL-NGS-37244	29	28518134	-4.02867	4.25108
ARS-BFGL-NGS-18412	29	28560818	5.58834	7.63969

## Sheet: Table S5
Table S5. List of significant single-nucleotide polymorphisms (SNPs) from the integrated haplotype score (iHS) results by threshold 3 in USP Hanwoo group
SNP ID	CHR	POSITION	iHS	-LOG10(p-value)
ARS-BFGL-NGS-85045	1	25256639	3.48684	3.3109
BTA-39532-no-rs	1	80649405	-3.31625	3.03985
Hapmap48872-BTA-73734	5	60791196	-3.44652	3.24576
ARS-BFGL-NGS-76136	5	60816786	-3.39832	3.16877
ARS-BFGL-NGS-24738	5	68046228	3.43211	3.22264
Hapmap34577-BES3_Contig412_886	5	69175640	3.72394	3.70744
BTB-01830189	5	76089128	3.4507	3.25248
BTA-74438-no-rs	5	84823965	3.66488	3.60651
ARS-BFGL-NGS-55067	5	87460663	3.30534	3.02291
Hapmap58253-rs29024365	5	88527468	3.45522	3.25976
Hapmap59389-rs29023212	5	88560515	3.62165	3.53353
BTB-01278001	5	88584816	-3.42355	3.20894
